# Supplementary material for: Accurate non-covalent interaction energies on noisy intermediate-scale quantum computers via second-order symmetry-adapted perturbation theory
Source: Chem Sci. 2023 Feb 23;14(13):3587–99. doi: 10.1039/d2sc05896k (PMC10055839; doi:10.1039/d2sc05896k)
Supplement: SC-014-D2SC05896K-s001 [file SC-014-D2SC05896K-s001.zip]

Archive with 90 entries (87 files):
- Manuscript_tex/
- __MACOSX/._Manuscript_tex
- Manuscript_tex/sn-jnl.cls
- __MACOSX/Manuscript_tex/._sn-jnl.cls
- Manuscript_tex/.DS_Store
- __MACOSX/Manuscript_tex/._.DS_Store
- Manuscript_tex/chem_sci_resubmission.tex
- __MACOSX/Manuscript_tex/._chem_sci_resubmission.tex
- Manuscript_tex/sn-mathphys.bst
- __MACOSX/Manuscript_tex/._sn-mathphys.bst
- Manuscript_tex/orcidlink.sty
- __MACOSX/Manuscript_tex/._orcidlink.sty
- Manuscript_tex/Figures/
- __MACOSX/Manuscript_tex/._Figures
- Manuscript_tex/sn-bibliography.bib
- __MACOSX/Manuscript_tex/._sn-bibliography.bib
- Manuscript_tex/Figures/MnNO_sapt_vs_dft.png
- __MACOSX/Manuscript_tex/Figures/._MnNO_sapt_vs_dft.png
- Manuscript_tex/Figures/SAPT_workflow.png
- __MACOSX/Manuscript_tex/Figures/._SAPT_workflow.png
- Manuscript_tex/Figures/MnNO_results.png
- __MACOSX/Manuscript_tex/Figures/._MnNO_results.png
- Manuscript_tex/Figures/DFT_SAPT_Mn.pdf
- __MACOSX/Manuscript_tex/Figures/._DFT_SAPT_Mn.pdf
- Manuscript_tex/Figures/SAPT_workflow_color.pdf
- __MACOSX/Manuscript_tex/Figures/._SAPT_workflow_color.pdf
- Manuscript_tex/Figures/SAPT_workflow.pdf
- __MACOSX/Manuscript_tex/Figures/._SAPT_workflow.pdf
- Manuscript_tex/Figures/pdm_error.pdf
- __MACOSX/Manuscript_tex/Figures/._pdm_error.pdf
- Manuscript_tex/Figures/.DS_Store
- __MACOSX/Manuscript_tex/Figures/._.DS_Store
- Manuscript_tex/Figures/DFT_color_labels.pdf
- __MACOSX/Manuscript_tex/Figures/._DFT_color_labels.pdf
- Manuscript_tex/Figures/SAPT_DFT_Mn_vs_HNO.pdf
- __MACOSX/Manuscript_tex/Figures/._SAPT_DFT_Mn_vs_HNO.pdf
- Manuscript_tex/Figures/NOON.pdf
- __MACOSX/Manuscript_tex/Figures/._NOON.pdf
- Manuscript_tex/Figures/PES_BZ.pdf
- __MACOSX/Manuscript_tex/Figures/._PES_BZ.pdf
- Manuscript_tex/Figures/PES_H2O_SAPT_Terms.pdf
- __MACOSX/Manuscript_tex/Figures/._PES_H2O_SAPT_Terms.pdf
- Manuscript_tex/Figures/Ligand_scheme.pdf
- __MACOSX/Manuscript_tex/Figures/._Ligand_scheme.pdf
- Manuscript_tex/Figures/Error_PES_H2O.pdf
- __MACOSX/Manuscript_tex/Figures/._Error_PES_H2O.pdf
- Manuscript_tex/Figures/H2O_xyz.pdf
- __MACOSX/Manuscript_tex/Figures/._H2O_xyz.pdf
- Manuscript_tex/Figures/SAPT_Mn.pdf
- __MACOSX/Manuscript_tex/Figures/._SAPT_Mn.pdf
- Manuscript_tex/Figures/Error_BZ.pdf
- __MACOSX/Manuscript_tex/Figures/._Error_BZ.pdf
- Manuscript_tex/Figures/Error_Mn.pdf
- __MACOSX/Manuscript_tex/Figures/._Error_Mn.pdf
- Manuscript_tex/Figures/SAPT_DFT_CCSDT_HNO.pdf
- __MACOSX/Manuscript_tex/Figures/._SAPT_DFT_CCSDT_HNO.pdf
- Manuscript_tex/Figures/MnNO_chemdraw.jpeg
- __MACOSX/Manuscript_tex/Figures/._MnNO_chemdraw.jpeg
- Manuscript_tex/Figures/ressources.pdf
- __MACOSX/Manuscript_tex/Figures/._ressources.pdf
- Manuscript_tex/Figures/CASSCF/
- __MACOSX/Manuscript_tex/Figures/._CASSCF
- Manuscript_tex/Figures/BI_TOC.pdf
- __MACOSX/Manuscript_tex/Figures/._BI_TOC.pdf
- Manuscript_tex/Figures/MnNO_scheme.png
- __MACOSX/Manuscript_tex/Figures/._MnNO_scheme.png
- Manuscript_tex/Figures/SAPT_Mn_r_fixed.pdf
- __MACOSX/Manuscript_tex/Figures/._SAPT_Mn_r_fixed.pdf
- Manuscript_tex/Figures/Error_PES_BZ.pdf
- __MACOSX/Manuscript_tex/Figures/._Error_PES_BZ.pdf
- Manuscript_tex/Figures/PES_H2O.pdf
- __MACOSX/Manuscript_tex/Figures/._PES_H2O.pdf
- Manuscript_tex/Figures/DFT_large_basis_Mn.pdf
- __MACOSX/Manuscript_tex/Figures/._DFT_large_basis_Mn.pdf
- Manuscript_tex/Figures/Bz_xyz.pdf
- __MACOSX/Manuscript_tex/Figures/._Bz_xyz.pdf
- Manuscript_tex/Figures/Error_H2O.pdf
- __MACOSX/Manuscript_tex/Figures/._Error_H2O.pdf
- Manuscript_tex/Figures/CASSCF/MO2.jpg
- __MACOSX/Manuscript_tex/Figures/CASSCF/._MO2.jpg
- Manuscript_tex/Figures/CASSCF/MO3.jpg
- __MACOSX/Manuscript_tex/Figures/CASSCF/._MO3.jpg
- Manuscript_tex/Figures/CASSCF/MO1.jpg
- __MACOSX/Manuscript_tex/Figures/CASSCF/._MO1.jpg
- Manuscript_tex/Figures/CASSCF/MO4.jpg
- __MACOSX/Manuscript_tex/Figures/CASSCF/._MO4.jpg
- Manuscript_tex/Figures/CASSCF/MO5.jpg
- __MACOSX/Manuscript_tex/Figures/CASSCF/._MO5.jpg
- Manuscript_tex/Figures/CASSCF/MO6.jpg
- __MACOSX/Manuscript_tex/Figures/CASSCF/._MO6.jpg
