# Supplementary material for: Accurate non-covalent interaction energies on noisy intermediate-scale quantum computers via second-order symmetry-adapted perturbation theory
Source: Chem Sci. 2023 Feb 23;14(13):3587–99. doi: 10.1039/d2sc05896k (PMC10055839; doi:10.1039/d2sc05896k)
Supplement: SC-014-D2SC05896K-s001 [file SC-014-D2SC05896K-s001.zip › Manuscript_tex/sn-bibliography.bib]

%% Journal article
@article{malone2022towards,
  title={Towards the simulation of large scale protein-ligand interactions on nisq-era quantum computers},
  author={Malone, Fionn Dara and Parrish, Robert M and Welden, Alica R and Fox, Thomas and Degroote, Matthias and Kyoseva, Elica and Moll, Nikolaj and Santagati, Raffaele and Streif, Michael},
  journal={Chem. Sci.},
  year={2022},
  publisher={Royal Society of Chemistry}
}
@article{hapka2021symmetry,
  title={Symmetry-adapted perturbation theory based on multiconfigurational wave function description of monomers},
  author={Hapka, Micha{\l} and Przybytek, Micha{\l} and Pernal, Katarzyna},
  journal={J. Chem. Theory Comput.},
  volume={17},
  number={9},
  pages={5538--5555},
  year={2021},
  publisher={ACS Publications}
}
@article{casida1998molecular,
  title={Molecular excitation energies to high-lying bound states from time-dependent density-functional response theory: Characterization and correction of the time-dependent local density approximation ionization threshold},
  author={Casida, Mark E and Jamorski, Christine and Casida, Kim C and Salahub, Dennis R},
  journal={J. Chem. Phys.},
  volume={108},
  number={11},
  pages={4439--4449},
  year={1998},
  publisher={American Institute of Physics}
}
@article{mcclean2017hybrid,
  title={Hybrid quantum-classical hierarchy for mitigation of decoherence and determination of excited states},
  author={McClean, Jarrod R and Kimchi-Schwartz, Mollie E and Carter, Jonathan and De Jong, Wibe A},
  journal={Phys. Rev. A},
  volume={95},
  number={4},
  pages={042308},
  year={2017},
  publisher={APS}
}

%Into
@book{jensen2017introduction,
  title={Introduction to computational chemistry},
  author={Jensen, Frank},
  year={2017},
  address={Hoboken},
  publisher={John wiley \& sons}
}
@article{jensen2022computational,
  title={Computational chemistry: The exciting opportunities and the boring details},
  author={Jensen, Frank},
  journal={Israel Journal of Chemistry},
  volume={62},
  number={1-2},
  pages={e202100027},
  year={2022},
  publisher={Wiley Online Library}
}
@article{Matsuzawa2020,
author = {Matsuzawa, Yuta and Kurashige, Yuki},
title = {Jastrow-type Decomposition in Quantum Chemistry for Low-Depth Quantum Circuits},
journal = {J. Chem. Theory Comput.},
volume = {16},
number = {2},
pages = {944-952},
year = {2020},
@doi = {10.1021/acs.jctc.9b00963},

@url = { 
        https://doi.org/10.1021/acs.jctc.9b00963
}
}

@article{pople1999nobel,
  title={Nobel lecture: Quantum chemical models},
  author={Pople, John A},
  journal={Reviews of Modern Physics},
  volume={71},
  number={5},
  pages={1267},
  year={1999},
  publisher={APS}
}
@article{kohn1999nobel,
  title={Nobel Lecture: Electronic structure of matter—wave functions and density functionals},
  author={Kohn, Walter},
  journal={Reviews of Modern Physics},
  volume={71},
  number={5},
  pages={1253},
  year={1999},
  publisher={APS}
}
@article{fales2018large,
  title={Large-scale electron correlation calculations: Rank-reduced full configuration interaction},
  author={Fales, B Scott and Seritan, Stefan and Settje, Nick F and Levine, Benjamin G and Koch, Henrik and Martinez, Todd J},
  journal={J. Chem. Theory Comput.},
  volume={14},
  number={8},
  pages={4139--4150},
  year={2018},
  publisher={ACS Publications}
}

@article{neese2019chemistry,
  title={Chemistry and quantum mechanics in 2019: give us insight and numbers},
  author={Neese, Frank and Atanasov, Mihail and Bistoni, Giovanni and Maganas, Dimitrios and Ye, Shengfa},
  journal={J. Am. Chem. Soc.},
  volume={141},
  number={7},
  pages={2814--2824},
  year={2019},
  publisher={ACS Publications}
}

@article{Aspuru-Guzik2005,
author = {Aspuru-Guzik, Al{\'{a}}n and Dutoi, Anthony D. and Love, Peter J. and Head-Gordon, Martin},
file = {:Users/fionn/Library/Application Support/Mendeley Desktop/Downloaded/Aspuru-Guzik et al. - 2005 - Simulated Quantum Computation of Molecular Energies.pdf:pdf},
issn = {0036-8075},
journal = {Science},
month = {sep},
number = {5741},
pages = {1704--1707},
publisher = {American Association for the Advancement of Science},
title = {{Simulated Quantum Computation of Molecular Energies}},
volume = {309},
year = {2005}
}
@article{McArdleRev2020,
abstract = {One of the most promising suggested applications of quantum computing is solving classically intractable chemistry problems. This may help to answer unresolved questions about phenomena such as high temperature superconductivity, solid-state physics, transition metal catalysis, and certain biochemical reactions. In turn, this increased understanding may help us to refine, and perhaps even one day design, new compounds of scientific and industrial importance. However, building a sufficiently large quantum computer will be a difficult scientific challenge. As a result, developments that enable these problems to be tackled with fewer quantum resources should be considered important. Driven by this potential utility, quantum computational chemistry is rapidly emerging as an interdisciplinary field requiring knowledge of both quantum computing and computational chemistry. This review provides a comprehensive introduction to both computational chemistry and quantum computing, bridging the current knowledge gap. Major developments in this area are reviewed, with a particular focus on near-term quantum computation. Illustrations of key methods are provided, explicitly demonstrating how to map chemical problems onto a quantum computer, and how to solve them. The review concludes with an outlook on this nascent field.},
author = {McArdle, Sam and Endo, Suguru and Aspuru-Guzik, Al{\'{a}}n and Benjamin, Simon C. and Yuan, Xiao},
@@doi = {10.1103/RevModPhys.92.015003},
journal = {Rev. Mod. Phys.},
month = {mar},
number = {1},
pages = {015003},
publisher = {American Physical Society},
title = {{Quantum computational chemistry}},
@url = {https://journals.aps.org/rmp/abstract/10.1103/RevModPhys.92.015003},
volume = {92},
year = {2020}
}
@article{Cao2019,
author = {Cao, Yudong and Romero, Jonathan and Olson, Jonathan P. and Degroote, Matthias and Johnson, Peter D. and Kieferová, Mária and Kivlichan, Ian D. and Menke, Tim and Peropadre, Borja and Sawaya, Nicolas P. D. and Sim, Sukin and Veis, Libor and Aspuru-Guzik, Alán},
title = {Quantum Chemistry in the Age of Quantum Computing},
journal = {Chem. Rev.},
volume = {119},
number = {19},
pages = {10856-10915},
year = {2019},
@doi = {10.1021/acs.chemrev.8b00803},
@url = {https://doi.org/10.1021/acs.chemrev.8b00803},
}
@article{Bauer2020,
abstract = {As we begin to reach the limits of classical computing, quantum computing has emerged as a technology that has captured the imagination of the scientific world. While for many years, the ability to...},
author = {Bauer, Bela and Bravyi, Sergey and Motta, Mario and Chan, Garnet Kin-Lic},
@doi = {10.1021/ACS.CHEMREV.9B00829},
file = {:Users/fionn/Library/Application Support/Mendeley Desktop/Downloaded/Bauer et al. - 2020 - Quantum Algorithms for Quantum Chemistry and Quantum Materials Science.pdf:pdf},
journal = {Chem. Rev.},
month = {nov},
number = {22},
pages = {12685--12717},
publisher = {American Chemical Society},
title = {{Quantum Algorithms for Quantum Chemistry and Quantum Materials Science}},
@url = {https://pubs.acs.org/doi/abs/10.1021/acs.chemrev.9b00829},
volume = {120},
year = {2020}
}
@article{vonBurgCatalysis2021,
    title = {Quantum computing enhanced computational catalysis},
    author = {von Burg, Vera and Low, Guang Hao and H\"aner, Thomas and Steiger, Damian S. and Reiher, Markus and Roetteler, Martin and Troyer, Matthias},
    journal = {Phys. Rev. Res.},
    volume = {3},
    issue = {3},
    pages = {033055},
    numpages = {16},
    year = {2021},
    month = {Jul},
    publisher = {American Physical Society},
    @doi = {10.1103/PhysRevResearch.3.033055},
    @url = {https://link.aps.org/doi/10.1103/PhysRevResearch.3.033055}
}
@article{Preskill2018,
abstract = {Noisy Intermediate-Scale Quantum (NISQ) technology will be available in the near future. Quantum computers with 50-100 qubits may be able to perform tasks which surpass the capabilities of today's classical digital computers, but noise in quantum gates will limit the size of quantum circuits that can be executed reliably. NISQ devices will be useful tools for exploring many-body quantum physics, and may have other useful applications, but the 100-qubit quantum computer will not change the world right away - we should regard it as a significant step toward the more powerful quantum technologies of the future. Quantum technologists should continue to strive for more accurate quantum gates and, eventually, fully fault-tolerant quantum computing.},
author = {Preskill, John},
journal = {Quantum},
month = {aug},
pages = {79},
title = {{Quantum Computing in the NISQ era and beyond}},
@url = {https://quantum-journal.org/papers/q-2018-08-06-79/},
volume = {2},
year = {2018}
}
@article{cohn2021quantum,
  title={Quantum Filter Diagonalization with Compressed Double-Factorized Hamiltonians},
  author={Cohn, Jeffrey and Motta, Mario and Parrish, Robert M},
  journal={PRX Quantum},
  volume={2},
  number={4},
  pages={040352},
  year={2021},
  publisher={APS}
}

%%%%% Intro %%%%

@article{small2011post,
  title={Post-modern valence bond theory for strongly correlated electron spins},
  author={Small, David W and Head-Gordon, Martin},
  journal={Phys. Chem. Chem. Phys.},
  volume={13},
  number={43},
  pages={19285--19297},
  year={2011},
  publisher={Royal Society of Chemistry}
}

@article{friesner2005ab,
  title={Ab initio quantum chemistry: Methodology and applications},
  author={Friesner, Richard A},
  journal={Proc. Natl. Acad. Sci. U.S.A.},
  volume={102},
  number={19},
  pages={6648--6653},
  year={2005},
  publisher={National Acad Sciences}
}

@article{li2019electronic,
  title={Electronic landscape of the P-cluster of nitrogenase as revealed through many-electron quantum wavefunction simulations},
  author={Li, Zhendong and Guo, Sheng and Sun, Qiming and Chan, Garnet Kin},
  journal={Nat. Chem.},
  volume={11},
  number={11},
  pages={1026--1033},
  year={2019},
  publisher={Nature Publishing Group}
}
@Article{hohenberg1964inhomogeneous,
  author    = {Hohenberg, Pierre and Kohn, Walter},
  journal   = {Phys. Rev.},
  title     = {Inhomogeneous electron gas},
  year      = {1964},
  number    = {3B},
  pages     = {B864},
  volume    = {136},
  publisher = {APS},
}

@Article{kohn1965self,
  author    = {Kohn, Walter and Sham, Lu Jeu},
  journal   = {Phys. Rev.},
  title     = {Self-consistent equations including exchange and correlation effects},
  year      = {1965},
  number    = {4A},
  pages     = {A1133},
  volume    = {140},
  publisher = {APS},
}
@article{veryazov2011how,
author = {Veryazov, Valera and Malmqvist, Per Ake and Roos, Bj{\"o}rn O.},
title = {How to select active space for multiconfigurational quantum chemistry?},
journal = {Int. J. Quantum Chem.},
volume = {111},
number = {13},
pages = {3329-3338},
year = {2011}
}
@article{sayfutyarova2017automated,
  title={Automated construction of molecular active spaces from atomic valence orbitals},
  author={Sayfutyarova, Elvira R and Sun, Qiming and Chan, Garnet Kin-Lic and Knizia, Gerald},
  journal={J. Chem. Theory Comput.},
  volume={13},
  number={9},
  pages={4063--4078},
  year={2017},
  publisher={ACS Publications}
}

@article{sun2014exact,
  title={Exact and optimal quantum mechanics/molecular mechanics boundaries},
  author={Sun, Qiming and Chan, Garnet Kin-Lic},
  journal={J. Chem. Theory Comput.},
  volume={10},
  number={9},
  pages={3784--3790},
  year={2014},
  publisher={ACS Publications}
}

@article{levine2020casscf,
  title={CASSCF with extremely large active spaces using the adaptive sampling configuration interaction method},
  author={Levine, Daniel S and Hait, Diptarka and Tubman, Norm M and Lehtola, Susi and Whaley, K Birgitta and Head-Gordon, Martin},
  journal={J. Chem. Theory Comput.},
  volume={16},
  number={4},
  pages={2340--2354},
  year={2020},
  publisher={ACS Publications}
}

@article{garniron2018selected,
  title={Selected configuration interaction dressed by perturbation},
  author={Garniron, Yann and Scemama, Anthony and Giner, Emmanuel and Caffarel, Michel and Loos, Pierre-Fran{\c{c}}ois},
  journal={J. Chem. Phys.},
  volume={149},
  number={6},
  pages={064103},
  year={2018},
  publisher={AIP Publishing LLC}
}
@article{chilkuri2021comparison,
  title={Comparison of many-particle representations for selected-CI I: A tree based approach},
  author={Chilkuri, Vijay Gopal and Neese, Frank},
  journal={J. Comput. Chem.},
  volume={42},
  number={14},
  pages={982--1005},
  year={2021},
  publisher={Wiley Online Library}
}
@article{white1999ab,
  title={Ab initio quantum chemistry using the density matrix renormalization group},
  author={White, Steven R and Martin, Richard L},
  journal={J. Chem. Phys.},
  volume={110},
  number={9},
  pages={4127--4130},
  year={1999},
  publisher={American Institute of Physics}
}
@article{chan2011density,
  title={The density matrix renormalization group in quantum chemistry},
  author={Chan, Garnet Kin-Lic and Sharma, Sandeep},
  journal={Annu. Rev. Phys. Chem.},
  volume={62},
  pages={465--481},
  year={2011},
  publisher={Annual Reviews}
}
@article{luchow2011quantum,
  title={Quantum monte carlo methods},
  author={L{\"u}chow, Arne},
  journal={Wiley Interdiscip. Rev. Comput. Mol. Sci.},
  volume={1},
  number={3},
  pages={388--402},
  year={2011},
  publisher={Wiley Online Library}
}
@article{tubman2020modern,
  title={Modern approaches to exact diagonalization and selected configuration interaction with the adaptive sampling CI method},
  author={Tubman, Norm M and Freeman, C Daniel and Levine, Daniel S and Hait, Diptarka and Head-Gordon, Martin and Whaley, K Birgitta},
  journal={Journal of chemical theory and computation},
  volume={16},
  number={4},
  pages={2139--2159},
  year={2020},
  publisher={ACS Publications}
}
@article{nakatani2013efficient,
  title={Efficient tree tensor network states (TTNS) for quantum chemistry: Generalizations of the density matrix renormalization group algorithm},
  author={Nakatani, Naoki and Chan, Garnet Kin-Lic},
  journal={J. Chem. Phys.},
  volume={138},
  number={13},
  pages={134113},
  year={2013},
  publisher={American Institute of Physics}
}
@article{kirsopp2021quantum,
  title={Quantum computational quantification of protein-ligand interactions},
  author={Kirsopp, Josh John Mellor and Di Paola, Cono and Manrique, David Zsolt and Krompiec, Michal and Greene-Diniz, Gabriel and Guba, Wolfgang and Meyder, Agnes and Wolf, Detlef and Strahm, Martin and Ramo, David Mu{\~n}oz},
  journal={arXiv preprint arXiv:2110.08163},
  year={2021}
}

@article{stair2020multireference,
  title={A multireference quantum krylov algorithm for strongly correlated electrons},
  author={Stair, Nicholas H and Huang, Renke and Evangelista, Francesco A},
  journal={J. Chem. Theory Comput.},
  volume={16},
  number={4},
  pages={2236--2245},
  year={2020},
  publisher={ACS Publications}
}
@article{huggins2022unbiasing,
  title={Unbiasing fermionic quantum Monte Carlo with a quantum computer},
  author={Huggins, William J and O’Gorman, Bryan A and Rubin, Nicholas C and Reichman, David R and Babbush, Ryan and Lee, Joonho},
  journal={Nature},
  pages={1--5},
  year={2022},
  publisher={Nature Publishing Group}
}
@article{parrish2019quantum,
  title={Quantum filter diagonalization: Quantum eigendecomposition without full quantum phase estimation},
  author={Parrish, Robert M and McMahon, Peter L},
  journal={arXiv preprint arXiv:1909.08925},
  year={2019}
}
@article{huggins2020non,
  title={A non-orthogonal variational quantum eigensolver},
  author={Huggins, William J and Lee, Joonho and Baek, Unpil and O’Gorman, Bryan and Whaley, K Birgitta},
  journal={New J. Phys.},
  volume={22},
  number={7},
  pages={073009},
  year={2020},
  publisher={IOP Publishing}
}
@article{lanyon2010towards,
  title={Towards quantum chemistry on a quantum computer},
  author={Lanyon, Benjamin P and Whitfield, James D and Gillett, Geoff G and Goggin, Michael E and Almeida, Marcelo P and Kassal, Ivan and Biamonte, Jacob D and Mohseni, Masoud and Powell, Ben J and Barbieri, Marco and others},
  journal={Nat. Chem.},
  volume={2},
  number={2},
  pages={106--111},
  year={2010},
  publisher={Nature Publishing Group}
}
@article{abrams1997simulation,
  title={Simulation of many-body Fermi systems on a universal quantum computer},
  author={Abrams, Daniel S and Lloyd, Seth},
  journal={Phys. Rev. Lett.},
  volume={79},
  number={13},
  pages={2586},
  year={1997},
  publisher={APS}
}

@article{abrams1999quantum,
  title={Quantum algorithm providing exponential speed increase for finding eigenvalues and eigenvectors},
  author={Abrams, Daniel S and Lloyd, Seth},
  journal={Phys. Rev. Lett.},
  volume={83},
  number={24},
  pages={5162},
  year={1999},
  publisher={APS}
}

@article{Jeziorski1976,
abstract = {Assuming a determinantal form for the wave‐functions of free molecules, explicit formula for the first‐order interaction energy of many closed‐shell molecules has been derived. Provided that the determinants describing the free molecules are constructed from the Hartree‐Fock orbitals, the two‐, three‐, and four‐body effects predicted by the first‐order perturbation theory are closely related to those which one obtains in the framework of the L{\"{o}}wdin LCAO MO‐type approach. The results are illustrated by numerical calculations for the system of three ground‐state helium atoms. Copyright {\textcopyright} 1976 John Wiley & Sons, Inc.},
author = {Jeziorski, Bogumi? and Bulski, Marek and Piela, Lucjan},
@doi = {10.1002/qua.560100208},
issn = {0020-7608},
journal = {Int. J. Quantum Chem.},
month = {mar},
number = {2},
pages = {281--297},
publisher = {John Wiley & Sons, Ltd},
title = {{First-Order perturbation treatment of the short-range repulsion in a system of many closed-shell atoms or molecules}},
@url = {http://doi.wiley.com/10.1002/qua.560100208},
volume = {10},
year = {1976}
}

@article{Jeziorski1994,
    author = {Jeziorski, Bogumil and Moszynski, Robert and Szalewicz, Krzysztof},
    @doi = {10.1021/CR00031A008},
    file = {:Users/fionn/Library/Application Support/Mendeley
            Desktop/Downloaded/Jeziorski, Moszynski, Szalewicz - 2002 - Perturbation
            Theory Approach to Intermolecular Potential Energy Surfaces of van der Waals
            Compl.pdf:pdf},
    journal = {Chem. Rev.},
    mendeley-groups = {SAPT},
    month = {nov},
    number = {7},
    pages = {1887--1930},
    publisher = {American Chemical Society},
    title = {{Perturbation Theory Approach to Intermolecular Potential Energy Surfaces of
             van der Waals Complexes}},
    @url = {https://pubs.acs.org/doi/abs/10.1021/cr00031a008},
    volume = {94},
    year = {1994}
}
@article{Parrish2018,
    abstract = {Symmetry-adapted perturbation theory (SAPT) is a valuable method for
                analyzing intermolecular interactions. The functional group SAPT partition
                (F-SAPT) has been introduced to provide additional in...},
    author = {Parrish, Robert
              M. and Thompson, Keiran C. and Mart{\'{i}}nez, Todd J.},
    @doi = {10.1021/ACS.JCTC.7B01053},
    file = {:Users/fionn/Library/Application Support/Mendeley Desktop/Downloaded/Parrish,
            Thompson, Mart{\'{i}}nez - 2018 - Large-Scale Functional Group
            Symmetry-Adapted Perturbation Theory on Graphical Processing Units.pdf:pdf},
    journal = {J. Chem. Theory Comput.},
    mendeley-groups = {SAPT},
    month = {mar},
    number = {3},
    pages = {1737--1753},
    publisher = {American Chemical Society},
    title = {{Large-Scale Functional Group Symmetry-Adapted Perturbation Theory on
             Graphical Processing Units}},
    volume = {14},
    year = {2018}
}
@article{Parrish2014,
    author = {Parrish, Robert M. and Parker, Trent M. and Sherrill, C. David},
    @doi = {10.1021/CT500724P},
    file = {:Users/fionn/Library/Application Support/Mendeley Desktop/Downloaded/Parrish,
            Parker, Sherrill - 2014 - Chemical Assignment of Symmetry-Adapted Perturbation
            Theory Interaction Energy Components The Functio.pdf:pdf},
    journal = {J. Chem. Theory Comput.},
    mendeley-groups = {SAPT},
    month = {oct},
    number = {10},
    pages = {4417--4431},
    publisher = {American Chemical Society},
    title = {{Chemical Assignment of Symmetry-Adapted Perturbation Theory Interaction
             Energy Components: The Functional-Group SAPT Partition}},
    volume = {10},
    year = {2014}
}

@article{Yang2021,
    author = {Yang, Guan-Jun and Zhu, Ming-Hui and Lu, Xin-Jiang and Liu, Yan-Jun and Lu,
              Jian-Fei and Leung, Chung-Hang and Ma, Dik-Lung and Chen, Jiong},
    @doi = {10.1186/S13045-021-01041-1},
    file = {:Users/fionn/Library/Application Support/Mendeley Desktop/Downloaded/Yang et
            al. - 2021 - The emerging role of KDM5A in human cancer.pdf:pdf},
    issn = {1756-8722},
    journal = {J. Hematol. Oncol. 2021 141},
    keywords = {Cancer Research,Hematology,Oncology},
    mendeley-groups = {SAPT},
    month = {feb},
    number = {1},
    pages = {1--18},
    publisher = {BioMed Central},
    title = {{The emerging role of KDM5A in human cancer}},
    @url = {https://jhoonline.biomedcentral.com/articles/10.1186/s13045-021-01041-1},
    volume = {14},
    year = {2021}
}
@article{BoysCP1970,
    abstract = {A new direct difference method for the computation of molecular interactions has been based on a bivariational transcorrelated treatment, together with special methods for the balancing of other er...},
    author = {Boys, S.F. and Bernardi, F.},
    journal = {Mol. Phys.},
    number = {4},
    pages = {553--566},
    publisher = { Taylor & Francis Group },
    title = {{The calculation of small molecular interactions by the differences of separate total energies. Some procedures with reduced errors}},
    volume = {19},
    year = {1970}
}
@article{Peruzzo2014,
    author = {Peruzzo, Alberto and McClean, Jarrod and Shadbolt, Peter and Yung, Man-Hong
              and Zhou, Xiao-Qi and Love, Peter J. and Aspuru-Guzik, Al{\'{a}}n and
              O'Brien, Jeremy L.},
    @doi = {10.1038/ncomms5213},
    file = {:Users/fionn/Library/Application Support/Mendeley Desktop/Downloaded/Peruzzo
            et al. - 2014 - A variational eigenvalue solver on a photonic quantum
            processor.pdf:pdf},
    issn = {2041-1723},
    journal = {Nat. Commun. 2014 51},
    keywords = {Applied physics,Quantum chemistry,Quantum optics},
    mendeley-groups = {SAPT},
    month = {jul},
    number = {1},
    pages = {1--7},
    publisher = {Nature Publishing Group},
    title = {{A variational eigenvalue solver on a photonic quantum processor}},
    @url = {https://www.nature.com/articles/ncomms5213},
    volume = {5},
    year = {2014}
}
@article{McCleanVQE2016,
    author = {McClean, Jarrod R and Romero, Jonathan and Babbush, Ryan and Aspuru-Guzik, Al{\'{a}}n},
    @doi = {10.1088/1367-2630/18/2/023023},
    file = {::},
    issn = {1367-2630},
    journal = {New J. Phys.},
    keywords = {quantum algorithms,quantum chemistry,quantum computation,quantum information,quantum simulation},
    month = {feb},
    number = {2},
    pages = {023023},
    publisher = {IOP Publishing},
    title = {{The theory of variational hybrid quantum-classical algorithms}},
    @url = {https://iopscience.iop.org/article/10.1088/1367-2630/18/2/023023 https://iopscience.iop.org/article/10.1088/1367-2630/18/2/023023/meta},
    volume = {18},
    year = {2016}
}

@article{bauer2020quantum,
  title={Quantum algorithms for quantum chemistry and quantum materials science},
  author={Bauer, Bela and Bravyi, Sergey and Motta, Mario and Chan, Garnet Kin-Lic},
  journal={Chem. Rev.},
  volume={120},
  number={22},
  pages={12685--12717},
  year={2020},
  publisher={ACS Publications}
}

@article{elfving2020will,
  title={How will quantum computers provide an industrially relevant computational advantage in quantum chemistry?},
  author={Elfving, Vincent E and Broer, Benno W and Webber, Mark and Gavartin, Jacob and Halls, Mathew D and Lorton, K Patrick and Bochevarov, A},
  journal={arXiv preprint arXiv:2009.12472},
  year={2020}
}

@book{HeifetzCADD2020,
    title={Quantum mechanics in drug discovery},
    author={Heifetz, Alexander},
    year={2020},
    address={New York},
    publisher={Springer}
}
@article{Cao2018,
author = {Cao, Y. and Romero, J. and Aspuru-Guzik, A.},
@url = {https://doi.org/10.1147/JRD.2018.2888987},
issn = {21518556},
journal = {IBM J. Res. Dev.},
month = {nov},
number = {6},
pages = {6-1},
publisher = {IBM Corporation},
title = {{Potential of quantum computing for drug discovery}},
volume = {62},
year = {2018}
}
@article{outeiral2021prospects,
  title={The prospects of quantum computing in computational molecular biology},
  author={Outeiral, Carlos and Strahm, Martin and Shi, Jiye and Morris, Garrett M and Benjamin, Simon C and Deane, Charlotte M},
  journal={Wiley Interdiscip. Rev. Comput. Mol. Sci.},
  volume={11},
  number={1},
  pages={e1481},
  year={2021},
  publisher={Wiley Online Library}
}
@article{donchev2021quantum,
  title={Quantum chemical benchmark databases of gold-standard dimer interaction energies},
  author={Donchev, Alexander G and Taube, Andrew G and Decolvenaere, Elizabeth and Hargus, Cory and McGibbon, Robert T and Law, Ka-Hei and Gregersen, Brent A and Li, Je-Luen and Palmo, Kim and Siva, Karthik and others},
  journal={Sci. Data},
  volume={8},
  number={1},
  pages={1--9},
  year={2021},
  publisher={Nature Publishing Group}
}
@incollection{korona1997convergence,
  title={Convergence of symmetry-adapted perturbation theory for the interaction between helium atoms and between a hydrogen molecule and a helium atom},
  author={Korona, Tatiana and Moszynski, Robert and Jeziorski, Bogumil},
  booktitle={Advances in quantum chemistry},
  volume={28},
  pages={171--188},
  year={1997},
  publisher={Elsevier},
address={United States}

}
@article{patkowski2020recent,
  title={Recent developments in symmetry-adapted perturbation theory},
  author={Patkowski, Konrad},
  journal={Wiley Interdiscip. Rev. Comput. Mol. Sci.},
  volume={10},
  number={3},
  pages={e1452},
  year={2020},
  publisher={Wiley Online Library}
}
@article{kodrycka2019platinum,
  title={Platinum, gold, and silver standards of intermolecular interaction energy calculations},
  author={Kodrycka, Monika and Patkowski, Konrad},
  journal={J. Chem. Phys.},
  volume={151},
  number={7},
  pages={070901},
  year={2019},
  publisher={AIP Publishing LLC}
}
@article{korona2013coupled,
  title={A coupled cluster treatment of intramonomer electron correlation within symmetry-adapted perturbation theory: benchmark calculations and a comparison with a density-functional theory description},
  author={Korona, Tatiana},
  journal={Mol. Phys.},
  volume={111},
  number={24},
  pages={3705--3715},
  year={2013},
  publisher={Taylor \& Francis}
}
@article{loipersberger2021exploring,
  title={Exploring the limits of second-and third-order M{\o}ller--Plesset perturbation theories for noncovalent interactions: revisiting MP2. 5 and assessing the importance of regularization and reference orbitals},
  author={Loipersberger, Matthias and Bertels, Luke W and Lee, Joonho and Head-Gordon, Martin},
  journal={J. Chem. Theory Comput.},
  volume={17},
  number={9},
  pages={5582--5599},
  year={2021},
  publisher={ACS Publications}
}

@article{prasad2021bh9,
  title={BH9, a New Comprehensive Benchmark Data Set for Barrier Heights and Reaction Energies: Assessment of Density Functional Approximations and Basis Set Incompleteness Potentials},
  author={Prasad, Viki Kumar and Pei, Zhipeng and Edelmann, Simon and Otero-de-la-Roza, Alberto and DiLabio, Gino A},
  journal={J. Chem. Theory Comput.},
  year={2021},
  publisher={ACS Publications}
}
@article{rice2021quantum,
  title={Quantum computation of dominant products in lithium--sulfur batteries},
  author={Rice, Julia E and Gujarati, Tanvi P and Motta, Mario and Takeshita, Tyler Y and Lee, Eunseok and Latone, Joseph A and Garcia, Jeannette M},
  journal={J. Chem. Phys.},
  volume={154},
  number={13},
  pages={134115},
  year={2021},
  publisher={AIP Publishing LLC}
}
@article{kim2022fault,
  title={Fault-tolerant resource estimate for quantum chemical simulations: Case study on Li-ion battery electrolyte molecules},
  author={Kim, Isaac H and Liu, Ye-Hua and Pallister, Sam and Pol, William and Roberts, Sam and Lee, Eunseok},
  journal={Phys. Rev. Res.},
  volume={4},
  number={2},
  pages={023019},
  year={2022},
  publisher={APS}
}
@article{greene2022modelling,
  title={Modelling Carbon Capture on Metal-Organic Frameworks with Quantum Computing},
  author={Greene-Diniz, Gabriel and Manrique, David Zsolt and Sennane, Wassil and Magnin, Yann and Shishenina, Elvira and Cordier, Philippe and Llewellyn, Philip and Krompiec, Michal and Ran{\v{c}}i{\'c}, Marko J and Ramo, David Mu{\~n}oz},
  journal={arXiv preprint arXiv:2203.15546},
  year={2022}
}

@article{mardirossian2014omegab97x,
  title={$\omega$B97X-V: A 10-parameter, range-separated hybrid, generalized gradient approximation density functional with nonlocal correlation, designed by a survival-of-the-fittest strategy},
  author={Mardirossian, Narbe and Head-Gordon, Martin},
  journal={Phys. Chem. Chem. Phys.},
  volume={16},
  number={21},
  pages={9904--9924},
  year={2014},
  publisher={Royal Society of Chemistry}
}
@article{chan2019assessment,
  title={Assessment of DFT methods for transition metals with the TMC151 compilation of data sets and comparison with accuracies for main-group chemistry},
  author={Chan, Bun and Gill, Peter MW and Kimura, Masanari},
  journal={J. Chem. Theory Comput.},
  volume={15},
  number={6},
  pages={3610--3622},
  year={2019},
  publisher={ACS Publications}
}
@article{o2021efficient,
  title={Efficient quantum computation of molecular forces and other energy gradients},
  author={O'Brien, Thomas E and Streif, Michael and Rubin, Nicholas C and Santagati, Raffaele and Su, Yuan and Huggins, William J and Goings, Joshua J and Moll, Nikolaj and Kyoseva, Elica and Degroote, Matthias and others},
  journal={arXiv preprint arXiv:2111.12437},
  year={2021}
}
@article{goings2022reliably,
  title={Reliably assessing the electronic structure of cytochrome P450 on today's classical computers and tomorrow's quantum computers},
  author={Goings, Joshua J and White, Alec and Lee, Joonho and Tautermann, Christofer S and Degroote, Matthias and Gidney, Craig and Shiozaki, Toru and Babbush, Ryan and Rubin, Nicholas C},
  journal={arXiv preprint arXiv:2202.01244},
  year={2022}
}
@article{sparrow2021nenci,
  title={NENCI-2021. I. A large benchmark database of non-equilibrium non-covalent interactions emphasizing close intermolecular contacts},
  author={Sparrow, Zachary M and Ernst, Brian G and Joo, Paul T and Lao, Ka Un and DiStasio Jr, Robert A},
  journal={J. Chem. Phys.},
  volume={155},
  number={18},
  pages={184303},
  year={2021},
  publisher={AIP Publishing LLC}
}
%Application
@article{jurevcka2006benchmark,
  title={Benchmark database of accurate (MP2 and CCSD(T) complete basis set limit) interaction energies of small model complexes, DNA base pairs, and amino acid pairs},
  author={Jure{\v{c}}ka, Petr and {\v{S}}poner, Ji{\v{r}}{\'\i} and {\v{C}}ern{\`y}, Ji{\v{r}}{\'\i} and Hobza, Pavel},
  journal={Phys. Chem. Chem. Phys.},
  volume={8},
  number={17},
  pages={1985--1993},
  year={2006},
  publisher={Royal Society of Chemistry}
}

@article{crawford2001problematic,
  title={Problematic p-benzyne: Orbital instabilities, biradical character, and broken symmetry},
  author={Crawford, T Daniel and Kraka, Elfi and Stanton, John F and Cremer, Dieter},
  journal={J. Chem. Phys.},
  volume={114},
  number={24},
  pages={10638--10650},
  year={2001},
  publisher={American Institute of Physics}
}

@article{anselmetti2021local,
  title={Local, expressive, quantum-number-preserving VQE ans{\"a}tze for fermionic systems},
  author={Anselmetti, Gian-Luca R and Wierichs, David and Gogolin, Christian and Parrish, Robert M},
  journal={New J. Phys.},
  volume={23},
  number={11},
  pages={113010},
  year={2021},
  publisher={IOP Publishing}
}

%% Nitrosyl
@article{serafim2012nitric,
  title={Nitric oxide: state of the art in drug design},
  author={Serafim, RAM and Primi, MC and Trossini, GHG and Ferreira, EI},
  journal={Curr. Med. Chem.},
  volume={19},
  number={3},
  pages={386--405},
  year={2012},
  publisher={Bentham Science Publishers}
}
@article{hickok2010nitric,
  title={Nitric oxide and cancer therapy: the emperor has NO clothes},
  author={Hickok, Jason R and Thomas, Douglas D},
  journal={Curr. Pharm. Des.},
  volume={16},
  number={4},
  pages={381--391},
  year={2010},
  publisher={Bentham Science Publishers}
}

@article{rezac2016benchmark,
  title={Benchmark calculations of interaction energies in noncovalent complexes and their applications},
  author={Rezac, Jan and Hobza, Pavel},
  journal={Chemical reviews},
  volume={116},
  number={9},
  pages={5038--5071},
  year={2016},
  publisher={ACS Publications}
}
@article{klymko2022real,
  title={Real-Time Evolution for Ultracompact Hamiltonian Eigenstates on Quantum Hardware},
  author={Klymko, Katherine and Mejuto-Zaera, Carlos and Cotton, Stephen J and Wudarski, Filip and Urbanek, Miroslav and Hait, Diptarka and Head-Gordon, Martin and Whaley, K Birgitta and Moussa, Jonathan and Wiebe, Nathan and others},
  journal={PRX Quantum},
  volume={3},
  number={2},
  pages={020323},
  year={2022},
  publisher={APS}
}

@article{carter2021predicting,
  title={Predicting and understanding non-covalent interactions using novel forms of symmetry-adapted perturbation theory},
  author={Carter-Fenk, Kevin and Lao, Ka Un and Herbert, John M},
  journal={Accounts of Chemical Research},
  volume={54},
  number={19},
  pages={3679--3690},
  year={2021},
  publisher={ACS Publications}
}

@article{lo2019spin,
  title={Spin Crossover in Iron (II) Porphyrazine Induced by Noncovalent Interactions Combined with Hybridization of Iron (II) Porphyrazine and Ligand’s Orbitals: CASPT2, CCSD (T), and DFT Studies},
  author={Lo, Rabindranath and Manna, Debashree and Zboril, Radek and Nachtigallova, Dana and Hobza, Pavel},
  journal={J. Phys. Chem. C},
  volume={123},
  number={37},
  pages={23186--23194},
  year={2019},
  publisher={ACS Publications}
}
@article{pernal2018electron,
  title={Electron correlation from the adiabatic connection for multireference wave functions},
  author={Pernal, Katarzyna},
  journal={Phys. Rev. Lett.},
  volume={120},
  number={1},
  pages={013001},
  year={2018},
  publisher={APS}
}

 @article{bursch_mewes_hansen_grimme_2022, place={Cambridge}, title={Best Practice DFT Protocols for Basic Molecular Computational Chemistry}, DOI={10.26434/chemrxiv-2022-n304h}, journal={ChemRxiv}, publisher={Cambridge Open Engage}, author={Bursch, Markus and Mewes, Jan-Michael and Hansen, Andreas and Grimme, Stefan}, year={2022}} 

@article{radon2010electronic,
  title={Electronic structure of selected $\{$FeNO$\}$ 7 complexes in heme and non-heme architectures: A density functional and multireference ab initio study},
  author={Radon, Mariusz and Broclawik, Ewa and Pierloot, Kristine},
  journal={J. Phys. Chem. B},
  volume={114},
  number={3},
  pages={1518--1528},
  year={2010},
  publisher={ACS Publications}
}

@article{steinmann2012exploring,
  title={Exploring the limits of density functional approximations for interaction energies of molecular precursors to organic electronics},
  author={Steinmann, Stephan N and Corminboeuf, Clemence},
  journal={J. Chem. Theory Comput.},
  volume={8},
  number={11},
  pages={4305--4316},
  year={2012},
  publisher={ACS Publications}
}

@article{mardirossian2017thirty,
  title={Thirty years of density functional theory in computational chemistry: an overview and extensive assessment of 200 density functionals},
  author={Mardirossian, Narbe and Head-Gordon, Martin},
  journal={Mol. Phys.},
  volume={115},
  number={19},
  pages={2315--2372},
  year={2017},
  publisher={Taylor \& Francis}
}


%%%%%%%%% SI %%%%%%%%%%%
@article{chai2008long,
  title={Long-range corrected hybrid density functionals with damped atom--atom dispersion corrections},
  author={Chai, Jeng-Da and Head-Gordon, Martin},
  journal={Phys. Chem. Chem. Phys.},
  volume={10},
  number={44},
  pages={6615--6620},
  year={2008},
  publisher={Royal Society of Chemistry}
}
@article{hehre1972a,
    author = {Hehre, W. J. and Ditchfield, R. and Pople, J. A.},
    title = {Self-Consistent Molecular Orbital Methods. XII. Further Extensions of Gaussian-Type Basis Sets for Use in Molecular Orbital Studies of Organic Molecules},
    journal = {J. Chem. Phys.},
    volume = {56},
    pages = {2257-2261},
    year = {1972},
    @doi = {10.1063/1.1677527}
}

@article{rassolov1998a,
    author = {Rassolov, Vitaly A. and Pople, John A. and Ratner, Mark A. and Windus, Theresa L.},
    title = {6-31G* basis set for atoms K through Zn},
    journal = {J. Chem. Phys.},
    volume = {109},
    pages = {1223-1229},
    year = {1998},
    @doi = {10.1063/1.476673}
}
@article{sun2020recent,
  title={Recent developments in the PySCF program package},
  author={Sun, Qiming and Zhang, Xing and Banerjee, Samragni and Bao, Peng and Barbry, Marc and Blunt, Nick S and Bogdanov, Nikolay A and Booth, George H and Chen, Jia and Cui, Zhi-Hao and others},
  journal={J. Chem. Phys.},
  volume={153},
  number={2},
  pages={024109},
  year={2020},
  publisher={AIP Publishing LLC}
}
@article{wang2016geometry,
  title={Geometry optimization made simple with translation and rotation coordinates},
  author={Wang, Lee-Ping and Song, Chenchen},
  journal={J. Chem. Phys.},
  volume={144},
  number={21},
  pages={214108},
  year={2016},
  publisher={AIP Publishing LLC}
}
@article{chatt1953586,
  title={586. Olefin co-ordination compounds. Part III. Infra-red spectra and structure: attempted preparation of acetylene complexes},
  author={Chatt, J and Duncanson, LA},
  journal={Journal of the Chemical Society (Resumed)},
  pages={2939--2947},
  year={1953},
  publisher={Royal Society of Chemistry}
}
@article{chatt1955directing,
  title={Directing effects in inorganic substitution reactions. Part I. A hypothesis to explain the trans-effect},
  author={Chatt, J and Duncanson, LA and Venanzi, LM},
  journal={Journal of the Chemical Society (Resumed)},
  pages={4456--4460},
  year={1955},
  publisher={Royal Society of Chemistry}
}
@article{holmes2016heat,
  title={Heat-bath configuration interaction: An efficient selected configuration interaction algorithm inspired by heat-bath sampling},
  author={Holmes, Adam A and Tubman, Norm M and Umrigar, CJ},
  journal={J. Chem. Theory Comput.},
  volume={12},
  number={8},
  pages={3674--3680},
  year={2016},
  publisher={ACS Publications}
}
@article{sharma2017semistochastic,
  title={Semistochastic heat-bath configuration interaction method: Selected configuration interaction with semistochastic perturbation theory},
  author={Sharma, Sandeep and Holmes, Adam A and Jeanmairet, Guillaume and Alavi, Ali and Umrigar, Cyrus J},
  journal={J. Chem. Theory Comput.},
  volume={13},
  number={4},
  pages={1595--1604},
  year={2017},
  publisher={ACS Publications}
}
@article{motta2021low,
  title={Low rank representations for quantum simulation of electronic structure},
  author={Motta, Mario and Ye, Erika and McClean, Jarrod R and Li, Zhendong and Minnich, Austin J and Babbush, Ryan and Chan, Garnet Kin},
  journal={npj Quantum Information},
  volume={7},
  number={1},
  pages={1--7},
  year={2021},
  publisher={Nature Publishing Group}
}
@article{huggins2021efficient,
  title={Efficient and noise resilient measurements for quantum chemistry on near-term quantum computers},
  author={Huggins, William J and McClean, Jarrod R and Rubin, Nicholas C and Jiang, Zhang and Wiebe, Nathan and Whaley, K Birgitta and Babbush, Ryan},
  journal={npj Quantum Information},
  volume={7},
  number={1},
  pages={1--9},
  year={2021},
  publisher={Nature Publishing Group}
}
@article{hehre1969self,
  title={self-consistent molecular-orbital methods. i. use of gaussian expansions of Slater-type atomic orbitals},
  author={Hehre, Warren J and Stewart, Robert F and Pople, John A},
  journal={J. Chem. Phys.},
  volume={51},
  number={6},
  pages={2657--2664},
  year={1969},
  publisher={American Institute of Physics}
}
@article{pietro1983molecular,
  title={Molecular orbital theory of the properties of inorganic and organometallic compounds. 3. STO-3G basis sets for first-and second-row transition metals},
  author={Pietro, William J and Hehre, Warren J},
  journal={J. Comput. Chem.},
  volume={4},
  number={2},
  pages={241--251},
  year={1983},
  publisher={Wiley Online Library}
}
@article{weigend2005balanced,
  title={Balanced basis sets of split valence, triple zeta valence and quadruple zeta valence quality for H to Rn: Design and assessment of accuracy},
  author={Weigend, Florian and Ahlrichs, Reinhart},
  journal={Phys. Chem. Chem. Phys.},
  volume={7},
  number={18},
  pages={3297--3305},
  year={2005},
  publisher={Royal Society of Chemistry}
}
%%% Fionns Stuff


@online{grimmes,
    author = "Grimme Research Group",
    title = "DFTD3, A dispersion correction for density functionals,Hartree–Fock,and
semi-empirical quantum chemical methods, version 3.2 Rev. 0",
    @url  = "https://www.chemie.uni-bonn.de/pctc/mulliken-center/software/dft-d3/",
    addendum = "(accessed: 07.01.2021)",
    keywords = "d3, grimmes"
}


@article{parrish2018large,
  title={Large-scale functional group symmetry-adapted perturbation theory on graphical processing units},
  author={Parrish, Robert M and Thompson, Keiran C and Martinez, Todd J},
  journal={J. Chem. Theory Comput.},
  volume={14},
  number={3},
  pages={1737--1753},
  year={2018},
  publisher={ACS Publications}
}

@article{schriber2021optimized,
  title={Optimized damping parameters for empirical dispersion corrections to symmetry-adapted perturbation theory},
  author={Schriber, Jeffrey B and Sirianni, Dominic A and Smith, Daniel GA and Burns, Lori A and Sitkoff, Doree and Cheney, Daniel L and Sherrill, C David},
  journal={J. Chem. Phys.},
  volume={154},
  number={23},
  pages={234107},
  year={2021},
  publisher={AIP Publishing LLC}
}

@article{dreuw2005single,
  title={Single-reference ab initio methods for the calculation of excited states of large molecules},
  author={Dreuw, Andreas and Head-Gordon, Martin},
  journal={Chem. Rev.},
  volume={105},
  number={11},
  pages={4009--4037},
  year={2005},
  publisher={ACS Publications}
}

@article{casimir1946influence,
  title={Influence of retardation on the London--van der Waals forces},
  author={Casimir, HBG and Polder, D},
  journal={Nature},
  volume={158},
  number={4022},
  pages={787--788},
  year={1946},
  publisher={Nature Publishing Group}
}

@article{wick1954properties,
  title={Properties of Bethe-Salpeter wave functions},
  author={Wick, Gian-Carlo},
  journal={Phys. Rev.},
  volume={96},
  number={4},
  pages={1124},
  year={1954},
  publisher={APS}
}

@article{hapka2018second,
  title={Second-order dispersion energy based on multireference description of monomers},
  author={Hapka, Micha{\l} and Przybytek, Micha{\l} and Pernal, Katarzyna},
  journal={J. Chem. Theory Comput.},
  volume={15},
  number={2},
  pages={1016--1027},
  year={2018},
  publisher={ACS Publications}
}


@article{hesselmann2008improved,
  title={Improved supermolecular second order M{\o}ller--Plesset intermolecular interaction energies using time-dependent density functional response theory},
  author={He{\ss}elmann, Andreas},
  journal={J. Chem. Phys.},
  volume={128},
  number={14},
  pages={144112},
  year={2008},
  publisher={American Institute of Physics}
}

@article{hesselmann2003intermolecular,
  title={Intermolecular dispersion energies from time-dependent density functional theory},
  author={He{\ss}elmann, Andreas and Jansen, Georg},
  journal={Chem. Phys. Lett.},
  volume={367},
  number={5-6},
  pages={778--784},
  year={2003},
  publisher={Elsevier}
}

@article{pitonak2010accurate,
  title={Accurate intermolecular interaction energies from a combination of MP2 and TDDFT response theory},
  author={Pitonak, Michal and He{\ss}elmann, Andreas},
  journal={J. Chem. Theory Comput.},
  volume={6},
  number={1},
  pages={168--178},
  year={2010},
  publisher={ACS Publications}
}

@article{jaszunski1985time,
  title={Time-dependent Hartree-Fock calculations of dispersion energy},
  author={Jaszunski, M and McWeeny, R},
  journal={Mol. Phys.},
  volume={55},
  number={6},
  pages={1275--1286},
  year={1985},
  publisher={Taylor \& Francis}
}

@article{knowles1986non,
  title={Non-expanded dispersion and induction energies, and damping functions, for molecular interactions with application to HF-He},
  author={Knowles, Peter J and Meath, William J},
  journal={Mol. Phys.},
  volume={59},
  number={5},
  pages={965--984},
  year={1986},
  publisher={Taylor \& Francis}
}

@book{maksic2013theoretical,
  title={Theoretical Treatment of Large Molecules and Their Interactions: Part 4 Theoretical Models of Chemical Bonding},
  author={Maksic, Zvonimir B},
  volume={139},
  year={2013},
  publisher={Springer Science \& Business Media}
}

@article{korona2008dispersion,
  title={Dispersion energy from density-fitted density susceptibilities of singles and doubles coupled cluster theory},
  author={Korona, Tatiana and Jeziorski, Bogumil},
  journal={J. Chem. Phys.},
  volume={128},
  number={14},
  pages={144107},
  year={2008},
  publisher={American Institute of Physics}
}


@article{podeszwa2006density,
  title={Density-fitting method in symmetry-adapted perturbation theory based on Kohn- Sham description of monomers},
  author={Podeszwa, Rafa{\l} and Bukowski, Robert and Szalewicz, Krzysztof},
  journal={J. Chem. Theory Comput.},
  volume={2},
  number={2},
  pages={400--412},
  year={2006},
  publisher={ACS Publications}
}


@article{pastorczak2018correlation,
  title={Correlation energy from the adiabatic connection formalism for complete active space wave functions},
  author={Pastorczak, Ewa and Pernal, Katarzyna},
  journal={J. Chem. Theory Comput.},
  volume={14},
  number={7},
  pages={3493--3503},
  year={2018},
  publisher={ACS Publications}
}


%% density fitting refs
@article{bukowski2005efficient,
  title={Efficient calculation of coupled Kohn--Sham dynamic susceptibility functions and dispersion energies with density fitting},
  author={Bukowski, Robert and Podeszwa, Rafa{\l} and Szalewicz, Krzysztof},
  journal={Chem. Phys. Lett.},
  volume={414},
  number={1-3},
  pages={111--116},
  year={2005},
  publisher={Elsevier}
}

@article{hohenstein2010density,
  title={Density fitting of intramonomer correlation effects in symmetry-adapted perturbation theory},
  author={Hohenstein, Edward G and Sherrill, C David},
  journal={J. Chem. Phys.},
  volume={133},
  number={1},
  pages={014101},
  year={2010},
  publisher={American Institute of Physics}
}


%%df the dispersion expression
@article{misquitta2005intermolecular,
  title={Intermolecular potentials based on symmetry-adapted perturbation theory with dispersion energies from time-dependent density-functional calculations},
  author={Misquitta, Alston J and Podeszwa, Rafa{\l} and Jeziorski, Bogumi{\l} and Szalewicz, Krzysztof},
  journal={J. Chem. Phys.},
  volume={123},
  number={21},
  pages={214103},
  year={2005},
  publisher={American Institute of Physics}
}

%%df the FDDS
@article{hesselmann2005density,
  title={Density-functional theory-symmetry-adapted intermolecular perturbation theory with density fitting: A new efficient method to study intermolecular interaction energies},
  author={Hesselmann, Andreas and Jansen, Georg and Schuetz, Martin},
  journal={J. Chem. Phys.},
  volume={122},
  number={1},
  pages={014103},
  year={2005},
  publisher={American Institute of Physics}
}


@article{ChatterjeeERPA2012,
    abstract = {Starting from Rowe's equation of motion we derive extended random phase approximation (ERPA) equations for excitation energies. The ERPA matrix elements are expressed in terms of the correlated gro...},
    author = {Chatterjee, Koushik and Pernal, Katarzyna},
    @doi = {10.1063/1.4766934},
    journal = {J. Chem. Phys.},
    number = {20},
    pages = {204109},
    title = {{Excitation energies from extended random phase approximation employed with approximate one- and two-electron reduced density matrices}},
    @url = {https://aip.scitation.org/doi/abs/10.1063/1.4766934},
    volume = {137},
    year = {2012}
}
@article{korona2008second,
    title={Second-order exchange-induction energy of intermolecular interactions from coupled cluster density matrices and their cumulants},
    author={Korona, Tatiana},
    journal={Phys. Chem. Chem. Phys.},
    volume={10},
    number={43},
    pages={6509--6519},
    year={2008},
    publisher={Royal Society of Chemistry}
}
@article{hapka2019second,
    title={Second-Order Exchange-Dispersion Energy Based on a Multireference Description of Monomers},
    author={Hapka, Micha{\l} and Przybytek, Micha{\l} and Pernal, Katarzyna},
    journal={J. Chem. Theory Comput.},
    volume={15},
    number={12},
    pages={6712--6723},
    year={2019},
    publisher={ACS Publications}
}

@article{hapka2021casscf,
    author = {Hapka, Michal and Przybytek, Michal and Pernal, Katarzyna},
    title = {Symmetry-Adapted Perturbation Theory Based on Multiconfigurational Wave Function Description of Monomers},
    journal = {J. Chem. Theory Comput.},
    volume = {17},
    number = {9},
    pages = {5538-5555},
    year = {2021},
    @doi = {10.1021/acs.jctc.1c00344},
    @url = {https://doi.org/10.1021/acs.jctc.1c00344}
}

@article{korona2009exchdisp,
    author = {Korona, Tatiana},
    title = {Exchange-Dispersion Energy: A Formulation in Terms of Monomer Properties and Coupled Cluster Treatment of Intramonomer Correlation},
    journal = {J. Chem. Theory Comput.},
    volume = {5},
    number = {10},
    pages = {2663-2678},
    year = {2009},
    @doi = {10.1021/ct900232j},
    @url = { https://doi.org/10.1021/ct900232j },
}


@article{bruckdorfer2005basics,
  title={The basics about nitric oxide},
  author={Bruckdorfer, Richard},
  journal={Mol. Aspects Med.},
  volume={26},
  number={1-2},
  pages={3--31},
  year={2005},
  publisher={Elsevier}
}
@article{lehnert2018reversing,
  title={Reversing nitrogen fixation},
  author={Lehnert, Nicolai and Dong, Hai T and Harland, Jill B and Hunt, Andrew P and White, Corey J},
  journal={Nat. Chem. Rev.},
  volume={2},
  number={10},
  pages={278--289},
  year={2018},
  publisher={Nature Publishing Group}
}

@article{maia2014biology,
  title={How biology handles nitrite},
  author={Maia, Luisa B and Moura, Jose JG},
  journal={Chem. Rev.},
  volume={114},
  number={10},
  pages={97},
  year={2014},
  publisher={ACS Publications}
}
@book{kadish2000porphyrin,
  title={The Porphyrin Handbook, Volume 3},
  author={Kadish, Karl and Smith, Kevin M and Guilard, Roger},
  volume={3},
  year={2000},
  address={San Diego},
  publisher={Elsevier}
}
@article{hunt2015heme,
  title={Heme-nitrosyls: electronic structure implications for function in biology},
  author={Hunt, Andrew P and Lehnert, Nicolai},
  journal={Acc. Chem. Res.},
  volume={48},
  number={7},
  pages={2117--2125},
  year={2015},
  publisher={ACS Publications}
}
@article{santolini2011molecular,
  title={The molecular mechanism of mammalian NO-synthases: a story of electrons and protons},
  author={Santolini, J{\'e}r{\^o}me},
  journal={J. Inorg. Biochem.},
  volume={105},
  number={2},
  pages={127--141},
  year={2011},
  publisher={Elsevier}
}
@article{walker2005nitric,
  title={Nitric oxide interaction with insect nitrophorins and thoughts on the electron configuration of the $\{$FeNO$\}$ 6 complex},
  author={Walker, F Ann},
  journal={J. Inorg. Biochem.},
  volume={99},
  number={1},
  pages={216--236},
  year={2005},
  publisher={Elsevier}
}

@incollection{THOMAS2017,
title = {The Biocoordination Chemistry of Nitric Oxide With Heme and Nonheme Iron Centers},
booktitle = {Reference Module in Chemistry, Molecular Sciences and Chemical Engineering},
publisher = {Elsevier},
year = {2017},
isbn = {978-0-12-409547-2},
@doi = {https://doi.org/10.1016/B978-0-12-409547-2.11678-6},
@url = {https://www.sciencedirect.com/science/article/pii/B9780124095472116786},
author = {Diamond J. Thomas and Nicolai Lehnert}
}
@incollection{lehnert2013structure,
  title={Structure and bonding in heme--nitrosyl complexes and implications for biology},
  author={Lehnert, Nicolai and Scheidt, W Robert and Wolf, Matthew W},
  booktitle={Nitrosyl Complexes in Inorganic Chemistry, Biochemistry and Medicine II},
  pages={155--223},
  year={2013},
  address={United States},
  publisher={Springer}
}

@article{goodrich2013trans,
  title={The trans effect of nitroxyl (HNO) in ferrous heme systems: implications for soluble guanylate cyclase activation by HNO},
  author={Goodrich, Lauren E and Lehnert, Nicolai},
  journal={J. Inorg. Biochem.},
  volume={118},
  pages={179--186},
  year={2013},
  publisher={Elsevier}
}
@article{siegbahn2010significant,
  title={Significant van der Waals effects in transition metal complexes},
  author={Siegbahn, Per EM and Blomberg, Margareta RA and Chen, Shi-Lu},
  journal={J. Chem. Theory Comput.},
  volume={6},
  number={7},
  pages={2040--2044},
  year={2010},
  publisher={ACS Publications}
}
@article{ampssler2020not,
  title={Not Guilty on Every Count: The “Non-Innocent” Nitrosyl Ligand in the Framework of IUPAC' s Oxidation-State Formalism},
  author={Amp{\ss}ler, Torsten and Monsch, Georg and Popp, Jens and Riggenmann, Tobias and Salvador, Pedro and Schr{\"o}der, Daniel and Kl{\"u}fers, Peter},
  journal={Angew. Chem. Int. Ed.},
  volume={59},
  number={30},
  pages={12381--12386},
  year={2020},
  publisher={Wiley Online Library}
}

@article{lehnert2021biologically,
  title={The Biologically Relevant Coordination Chemistry of Iron and Nitric Oxide: Electronic Structure and Reactivity},
  author={Lehnert, Nicolai and Kim, Eunsuk and Dong, Hai T and Harland, Jill B and Hunt, Andrew P and Manickas, Elizabeth C and Oakley, Kady M and Pham, John and Reed, Garrett C and Alfaro, Victor Sosa},
  journal={Chem. Rev.},
  volume={121},
  number={24},
  pages={14682--14905},
  year={2021},
  publisher={ACS Publications}
}
@article{hayton2002coordination,
  title={Coordination and organometallic chemistry of metal- NO complexes},
  author={Hayton, Trevor W and Legzdins, Peter and Sharp, W Brett},
  journal={Chem. Rev.},
  volume={102},
  number={4},
  pages={935--992},
  year={2002},
  publisher={ACS Publications}
}

@article{tfouni2010tailoring,
  title={Tailoring NO donors metallopharmaceuticals: ruthenium nitrosyl ammines and aliphatic tetraazamacrocycles},
  author={Tfouni, E and G Doro, F and E Figueiredo, L and CM Pereira, J and Metzke, G and W Franco, D},
  journal={Curr. Med. Chem.},
  volume={17},
  number={31},
  pages={3643--3657},
  year={2010},
  publisher={Bentham Science Publishers}
}
@article{radon2008binding,
  title={Binding of CO, NO, and O2 to heme by density functional and multireference ab initio calculations},
  author={Radon, Mariusz and Pierloot, Kristine},
  journal={J. Phys. Chem. A},
  volume={112},
  number={46},
  pages={11824--11832},
  year={2008},
  publisher={ACS Publications}
}


@article{boguslawski2011can,
  title={Can DFT accurately predict spin densities? Analysis of discrepancies in iron nitrosyl complexes},
  author={Boguslawski, Katharina and Jacob, Christoph R and Reiher, Markus},
  journal={J. Chem. Theory Comput.},
  volume={7},
  number={9},
  pages={2740--2752},
  year={2011},
  publisher={ACS Publications}
}

@article{boys1970calculation,
  title={The calculation of small molecular interactions by the differences of separate total energies. Some procedures with reduced errors},
  author={Boys, Samuel F and Bernardi, FJMP},
  journal={Mol. Phys.},
  volume={19},
  number={4},
  pages={553--566},
  year={1970},
  publisher={Taylor \& Francis}
}

@article{bulik2015can,
  title={Can single-reference coupled cluster theory describe static correlation?},
  author={Bulik, Ireneusz W and Henderson, Thomas M and Scuseria, Gustavo E},
  journal={J. Chem. Theory Comput.},
  volume={11},
  number={7},
  pages={3171--3179},
  year={2015},
  publisher={ACS Publications}
}

@article{parker2014levels,
  title={Levels of symmetry adapted perturbation theory (SAPT). I. Efficiency and performance for interaction energies},
  author={Parker, Trent M and Burns, Lori A and Parrish, Robert M and Ryno, Alden G and Sherrill, C David},
  journal={J. Chem. Phys.},
  volume={140},
  number={9},
  pages={094106},
  year={2014},
  publisher={American Institute of Physics}
}
%% DFT FCT
@article{zhao2005design,
  title={Design of density functionals that are broadly accurate for thermochemistry, thermochemical kinetics, and nonbonded interactions},
  author={Zhao, Yan and Truhlar, Donald G},
  journal={J. Phys. Chem. A},
  volume={109},
  number={25},
  pages={5656--5667},
  year={2005},
  publisher={ACS Publications}
}
@article{grimme2006semiempirical,
  title={Semiempirical GGA-type density functional constructed with a long-range dispersion correction},
  author={Grimme, Stefan},
  journal={J. Comput. Chem.},
  volume={27},
  number={15},
  pages={1787--1799},
  year={2006},
  publisher={Wiley Online Library}
}
@article{becke1988density,
  title={Density-functional exchange-energy approximation with correct asymptotic behavior},
  author={Becke, Axel D},
  journal={Phys. Rev. A},
  volume={38},
  number={6},
  pages={3098},
  year={1988},
  publisher={APS}
}
@article{perdew1986accurate,
  title={Accurate and simple density functional for the electronic exchange energy: Generalized gradient approximation},
  author={Perdew, John P and Yue, Wang},
  journal={Phys. Rev. B},
  volume={33},
  number={12},
  pages={8800},
  year={1986},
  publisher={APS}
}
@article{sun2015strongly,
  title={Strongly constrained and appropriately normed semilocal density functional},
  author={Sun, Jianwei and Ruzsinszky, Adrienn and Perdew, John P},
  journal={Phys. Rev. Lett.},
  volume={115},
  number={3},
  pages={036402},
  year={2015},
  publisher={APS}
}

@article{perdew1996generalized,
  title={Generalized gradient approximation made simple},
  author={Perdew, John P and Burke, Kieron and Ernzerhof, Matthias},
  journal={Phys. Rev. Lett.},
  volume={77},
  number={18},
  pages={3865},
  year={1996},
  publisher={APS}
}

@article{zhao2006new,
  title={A new local density functional for main-group thermochemistry, transition metal bonding, thermochemical kinetics, and noncovalent interactions},
  author={Zhao, Yan and Truhlar, Donald G},
  journal={J. Chem. Phys.},
  volume={125},
  number={19},
  pages={194101},
  year={2006},
  publisher={American Institute of Physics}
}

@article{staroverov2003comparative,
  title={Comparative assessment of a new nonempirical density functional: Molecules and hydrogen-bonded complexes},
  author={Staroverov, Viktor N and Scuseria, Gustavo E and Tao, Jianmin and Perdew, John P},
  journal={J. Chem. Phys.},
  volume={119},
  number={23},
  pages={12129--12137},
  year={2003},
  publisher={American Institute of Physics}
}


@article{Lee1988,
  title={Development of the Colle-Salvetti correlation-energy formula into a functional of the electron density},
  author={Lee, Chengteh and Yang, Weitao and Parr, Robert G},
  journal={Phys. Rev. B},
  volume={37},
  number={2},
  pages={785},
  year={1988},
  publisher={APS}
}
@article{Becke1993,
   author = "Becke, Axel D.",
   title = "Density-functional thermochemistry. III. The role of exact exchange",
   journal = "J. Chem. Phys.",
   year = "1993",
   volume = "98",
   number = "7", 
   pages = "5648-5652",
   @url = "http://scitation.aip.org/content/aip/journal/jcp/98/7/10.1063/1.464913",
   @doi = "http://dx.doi.org/10.1063/1.464913" 
}

@article{haoyu2016mn15,
  title={MN15: A Kohn--Sham global-hybrid exchange--correlation density functional with broad accuracy for multi-reference and single-reference systems and noncovalent interactions},
  author={Haoyu, S Yu and He, Xiao and Li, Shaohong L and Truhlar, Donald G},
  journal={Chem. Sci.},
  volume={7},
  number={8},
  pages={5032--5051},
  year={2016},
  publisher={The Royal Society of Chemistry}
}

@article{yanai2004new,
  title={A new hybrid exchange--correlation functional using the Coulomb-attenuating method (CAM-B3LYP)},
  author={Yanai, Takeshi and Tew, David P and Handy, Nicholas C},
  journal={Chem. Phys. Lett.},
  volume={393},
  number={1-3},
  pages={51--57},
  year={2004},
  publisher={Elsevier}
}

@article{adamo1999toward,
  title={Toward reliable density functional methods without adjustable parameters: The PBE0 model},
  author={Adamo, Carlo and Barone, Vincenzo},
  journal={J. Chem. Phys.},
  volume={110},
  number={13},
  pages={6158--6170},
  year={1999},
  publisher={American Institute of Physics}
}

@article{dishy2001effect,
  title={The effect of sildenafil on nitric oxide--mediated vasodilation in healthy men},
  author={Dishy, Victor and Sofowora, Gbenga and Harris, Paul A and Kandcer, Michelle and Zhan, Frank and Wood, Alastair JJ and Stein, C Michael},
  journal={Clinical Pharmacology \& Therapeutics},
  volume={70},
  number={3},
  pages={270--279},
  year={2001},
  publisher={Wiley Online Library}
}

@article{ferreira2011nitroglycerin,
  title={Nitroglycerin Use in Myocardial Infarction Patients--Risks and Benefits--},
  author={Ferreira, Julio CB and Mochly-Rosen, Daria},
  journal={Circulation Journal},
  pages={1110281443--1110281443},
  year={2011},
  publisher={The Japanese Circulation Society}
}

@incollection{kim2021nitroglycerin,
  title={Nitroglycerin},
  author={Kim, Kyle H and Kerndt, Connor C and Adnan, Ghufran and Schaller, Derek J},
  booktitle={StatPearls [Internet]},
  year={2021},
  publisher={StatPearls Publishing}
}

@article{moncada1991nitric,
  title={Nitric oxide: physiology, pathophysiology and pharmacology},
  author={Moncada, SRMJ},
  journal={Pharmacol rev},
  volume={43},
  pages={109--142},
  year={1991}
}

@article{roberts1992inhaled,
  title={Inhaled nitric oxide in persistent pulmonary hypertension of the newborn},
  author={Roberts Jr, JD and Polaner, DAVID M and Zapol, WM and Lang, P},
  journal={Lancet},
  volume={340},
  number={8823},
  pages={818--819},
  year={1992},
  publisher={Elsevier}
}

@Article{McClean2018,
author={McClean, Jarrod R.
and Boixo, Sergio
and Smelyanskiy, Vadim N.
and Babbush, Ryan
and Neven, Hartmut},
title={Barren plateaus in quantum neural network training landscapes},
journal={Nat. Commun.},
year={2018},
month={Nov},
day={16},
volume={9},
number={1},
pages={4812},
abstract={Many experimental proposals for noisy intermediate scale quantum devices involve training a parameterized quantum circuit with a classical optimization loop. Such hybrid quantum-classical algorithms are popular for applications in quantum simulation, optimization, and machine learning. Due to its simplicity and hardware efficiency, random circuits are often proposed as initial guesses for exploring the space of quantum states. We show that the exponential dimension of Hilbert space and the gradient estimation complexity make this choice unsuitable for hybrid quantum-classical algorithms run on more than a few qubits. Specifically, we show that for a wide class of reasonable parameterized quantum circuits, the probability that the gradient along any reasonable direction is non-zero to some fixed precision is exponentially small as a function of the number of qubits. We argue that this is related to the 2-design characteristic of random circuits, and that solutions to this problem must be studied.},
issn={2041-1723}
}

@article{CaiMolecularResponse2020,
  title = {Quantum computation of molecular response properties},
  author = {Cai, Xiaoxia and Fang, Wei-Hai and Fan, Heng and Li, Zhendong},
  journal = {Phys. Rev. Res.},
  volume = {2},
  issue = {3},
  pages = {033324},
  numpages = {7},
  year = {2020},
  month = {Aug},
  publisher = {American Physical Society}
}
@article{OllitraultEOM2020,
  title = {Quantum equation of motion for computing molecular excitation energies on a noisy quantum processor},
  author = {Ollitrault, Pauline J. and Kandala, Abhinav and Chen, Chun-Fu and Barkoutsos, Panagiotis Kl. and Mezzacapo, Antonio and Pistoia, Marco and Sheldon, Sarah and Woerner, Stefan and Gambetta, Jay M. and Tavernelli, Ivano},
  journal = {Phys. Rev. Res.},
  volume = {2},
  issue = {4},
  pages = {043140},
  numpages = {13},
  year = {2020},
  month = {Oct},
  publisher = {American Physical Society},
  @doi = {10.1103/PhysRevResearch.2.043140},
  @url = {https://link.aps.org/doi/10.1103/PhysRevResearch.2.043140}
}

@article{Parrish2019transitions,
  title = {Quantum Computation of Electronic Transitions Using a Variational Quantum Eigensolver},
  author = {Parrish, Robert M. and Hohenstein, Edward G. and McMahon, Peter L. and Mart\'{\i}nez, Todd J.},
  journal = {Phys. Rev. Lett.},
  volume = {122},
  issue = {23},
  pages = {230401},
  numpages = {6},
  year = {2019},
  month = {Jun},
  publisher = {American Physical Society},
  @doi = {10.1103/PhysRevLett.122.230401},
  @url = {https://link.aps.org/doi/10.1103/PhysRevLett.122.230401}
}


@article{KoronaExchange2008,
    abstract = {A new method for the calculation of the first-order intermolecular
                exchange energy is proposed. It is based on the partition of two-particle
                density matrices of monomers into the antisymmetrized pr...},
    author = {Korona, Tatiana},
    @doi = {10.1063/1.2933312},
    file = {:Users/fionn/Library/Application Support/Mendeley Desktop/Downloaded/Korona -
            2008 - First-order exchange energy of intermolecular interactions from coupled
            cluster density matrices and their cumulants(2).pdf:pdf},
    issn = {0021-9606},
    journal = {J. Chem. Phys.},
    keywords = {van der Waals forces},
    mendeley-groups = {SAPT},
    month = {jun},
    number = {22},
    pages = {224104},
    publisher = {American Institute of PhysicsAIP},
    title = {{First-order exchange energy of intermolecular interactions from coupled
             cluster density matrices and their cumulants}},
    @url = {https://aip.scitation.org/doi/abs/10.1063/1.2933312},
    volume = {128},
    year = {2008}
}
@article{Moszynski1994,
    abstract = {The first‐order exchange energy for the interactions of closed‐shell
                many‐electron systems is expanded as a perturbation series with respect to
                the Mo/ller–Plesset correlation potentials of the mon...},
    author = {Moszynski, Robert and Jeziorski, Bogumil and Rybak, Stanislaw and Szalewicz,
              Krzysztof and Williams, Hayes L.},
    @doi = {10.1063/1.467225},
    issn = {0021-9606},
    journal = {J. Chem. Phys.},
    month = {aug},
    number = {7},
    pages = {5080},
    publisher = {American Institute of PhysicsAIP},
    title = {{Many‐body theory of exchange effects in intermolecular interactions. Density
             matrix approach and applications to He-F-, He-HF, H2-HF, and Ar-H2 dimers}},
    @url = {https://aip.scitation.org/doi/abs/10.1063/1.467225},
    volume = {100},
    year = {1994}
}
@article{Korona2008,
abstract = {A new formulation of the second-order exchange-induction energy of
            symmetry-adapted perturbation theory is presented. In the proposed
            formalism the exchange-induction energy is expressed through one- and
            two-particle reduced density matrices of monomers, which are of zeroth and
            first order with respect to the effective electrostatic potential of
            another monomer. The resulting expression is further modified by using the
            partition of two-particle density matrices into the antisymmetrized
            product of one-particle density matrices and the remaining cumulant part.
            The proposed formalism has been applied to the case of closed-shell
            monomers and for density matrices obtained from the expectation-value
            expression with coupled cluster singles and doubles wave functions. The
            performance of the new approach has been demonstrated on several benchmark
            van der Waals systems, including dimers of argon, water, and ethyne.},
author = {Korona, Tatiana},
@doi = {10.1039/B807329E},
issn = {1463-9084},
journal = {Phys. Chem. Chem. Phys.},
mendeley-groups = {SAPT},
month = {nov},
number = {43},
pages = {6509--6519},
publisher = {The Royal Society of Chemistry},
title = {{Second-order exchange-induction energy of intermolecular interactions from
         coupled cluster density matrices and their cumulants}},
@url = {https://pubs.rsc.org/en/content/articlehtml/2008/cp/b807329e
       https://pubs.rsc.org/en/content/articlelanding/2008/cp/b807329e},
volume = {10},
year = {2008}
}
@article{Korona2009,
    abstract = {A new formulation of the second-order exchange-dispersion energy of
                symmetry-adapted perturbation theory is presented. The proposed approach
                allows to study − for the first time for many-electron m...},
    author = {Korona, Tatiana},
    @doi = {10.1021/CT900232J},
    file = {:Users/fionn/Library/Application Support/Mendeley Desktop/Downloaded/Korona -
            2009 - Exchange-Dispersion Energy A Formulation in Terms of Monomer Properties
            and Coupled Cluster Treatment of Intramonomer Co.pdf:pdf},
    journal = {J. Chem. Theory Comput.},
    mendeley-groups = {SAPT},
    month = {oct},
    number = {10},
    pages = {2663--2678},
    publisher = { American Chemical Society},
    title = {{Exchange-Dispersion Energy: A Formulation in Terms of Monomer Properties and
             Coupled Cluster Treatment of Intramonomer Correlation}},
    @url = {https://pubs.acs.org/doi/abs/10.1021/ct900232j},
    volume = {5},
    year = {2009}
}
@article{KivlichanGivens2018,
    title = {Quantum Simulation of Electronic Structure with Linear Depth and Connectivity},
    author = {Kivlichan, Ian D. and McClean, Jarrod and Wiebe, Nathan and Gidney, Craig and Aspuru-Guzik, Al\'an and Chan, Garnet Kin-Lic and Babbush, Ryan},
    journal = {Phys. Rev. Lett.},
    volume = {120},
    issue = {11},
    pages = {110501},
    numpages = {6},
    year = {2018},
    month = {Mar},
    publisher = {American Physical Society},
    @doi = {10.1103/PhysRevLett.120.110501},
    @url = {https://link.aps.org/doi/10.1103/PhysRevLett.120.110501}
}

@article{AIQuantum2020,
author = {{Google AI} and Collaborators},
@doi = {10.1126/science.abb9811},
issn = {10959203},
journal = {Science},
month = {aug},
number = {6507},
pages = {1084--1089},
publisher = {American Association for the Advancement of Science},
title = {{Hartree-Fock on a superconducting qubit quantum computer}},
@url = {https://science.sciencemag.org/content/369/6507/1084 https://science.sciencemag.org/content/369/6507/1084.abstract},
volume = {369},
year = {2020}
}
@article{TillyCASSCF2021,
  title = {Reduced density matrix sampling: Self-consistent embedding and multiscale electronic structure on current generation quantum computers},
  author = {Tilly, Jules and Sriluckshmy, P. V. and Patel, Akashkumar and Fontana, Enrico and Rungger, Ivan and Grant, Edward and Anderson, Robert and Tennyson, Jonathan and Booth, George H.},
  journal = {Phys. Rev. Res.},
  volume = {3},
  issue = {3},
  pages = {033230},
  numpages = {16},
  year = {2021},
  month = {Sep},
  publisher = {American Physical Society},
  @doi = {10.1103/PhysRevResearch.3.033230},
  @url = {https://link.aps.org/doi/10.1103/PhysRevResearch.3.033230}
}
@article{OGormanSWAP2019,
    title={Generalized swap networks for near-term quantum computing},
    author={O'Gorman, Bryan and Huggins, William J and Rieffel, Eleanor G and Whaley, K Birgitta},
    journal={arXiv preprint arXiv:1905.05118},
    @url = {https://arxiv.org/abs/1905.05118},
    year={2019}
}
@article{LeeUCCSD2018,
    author = {Lee, Joonho and Huggins, William J. and Head-Gordon, Martin and Whaley, K. Birgitta},
    journal = {J. Chem. Theory Comput.},
    number = {1},
    pages = {311--324},
    publisher = {American Chemical Society},
    title = {Generalized Unitary Coupled Cluster Wave functions for Quantum Computation},
    @url = {https://pubs.acs.org/doi/abs/10.1021/acs.jctc.8b01004},
    volume = {15},
    year = {2018}
}

@article{
Reiher2017,
author = {Markus Reiher  and Nathan Wiebe  and Krysta M. Svore  and Dave Wecker  and Matthias Troyer },
title = {Elucidating reaction mechanisms on quantum computers},
journal = {Proc. Natl. Acad. Sci. U.S.A.},
volume = {114},
number = {29},
pages = {7555-7560},
year = {2017}
}

@article{Bharti2022,
  title = {Noisy intermediate-scale quantum algorithms},
  author = {Bharti, Kishor and Cervera-Lierta, Alba and Kyaw, Thi Ha and Haug, Tobias and Alperin-Lea, Sumner and Anand, Abhinav and Degroote, Matthias and Heimonen, Hermanni and Kottmann, Jakob S. and Menke, Tim and Mok, Wai-Keong and Sim, Sukin and Kwek, Leong-Chuan and Aspuru-Guzik, Al\'an},
  journal = {Rev. Mod. Phys.},
  volume = {94},
  issue = {1},
  pages = {015004},
  numpages = {69},
  year = {2022},
  month = {Feb},
  publisher = {American Physical Society}
}

@article{Stair2020,
author = {Stair, Nicholas H. and Huang, Renke and Evangelista, Francesco A.},
title = {A Multireference Quantum Krylov Algorithm for Strongly Correlated Electrons},
journal = {J. Chem. Theory Comput.},
volume = {16},
number = {4},
pages = {2236-2245},
year = {2020},
@doi = {10.1021/acs.jctc.9b01125},
@url = {https://doi.org/10.1021/acs.jctc.9b01125},
}

@Article{Liu2022,
author={Liu, Hongbin
and Low, Guang Hao
and Steiger, Damian S.
and H{\"a}ner, Thomas
and Reiher, Markus
and Troyer, Matthias},
title={Prospects of quantum computing for molecular sciences},
journal={Mater. theory},
year={2022},
month={Mar},
day={07},
volume={6},
number={1},
pages={11},
issn={2509-8012}
}
@article{nishino2017cupy,
  title={Cupy: A numpy-compatible library for nvidia gpu calculations},
  author={Nishino, ROYUD and Loomis, Shohei Hido Crissman},
  journal={31st confernce on neural information processing systems},
  volume={151},
  year={2017}
}
@article{harris2020array,
  title={Array programming with NumPy},
  author={Harris, Charles R and Millman, K Jarrod and Van Der Walt, St{\'e}fan J and Gommers, Ralf and Virtanen, Pauli and Cournapeau, David and Wieser, Eric and Taylor, Julian and Berg, Sebastian and Smith, Nathaniel J and others},
  journal={Nature},
  volume={585},
  number={7825},
  pages={357--362},
  year={2020},
  publisher={Nature Publishing Group}
}
@article{van2011numpy,
  title={The NumPy array: a structure for efficient numerical computation},
  author={Van Der Walt, Stefan and Colbert, S Chris and Varoquaux, Gael},
  journal={Computing in science \& engineering},
  volume={13},
  number={2},
  pages={22--30},
  year={2011},
  publisher={IEEE}
}
@article{pernal2014accurate,
  title={How accurate is the strongly orthogonal geminal theory in predicting excitation energies? Comparison of the extended random phase approximation and the linear response theory approaches},
  author={Pernal, Katarzyna and Chatterjee, Koushik and Kowalski, Piotr H},
  journal={J. Chem. Phys.},
  volume={140},
  number={1},
  pages={014101},
  year={2014},
  publisher={American Institute of Physics}
}
@book{helgaker2014molecular,
  title={Molecular electronic-structure theory},
  author={Helgaker, Trygve and Jorgensen, Poul and Olsen, Jeppe},
  year={2014},
  address={New York},
  publisher={John Wiley \& Sons}
}
@article{pernal2014intergeminal,
  title={Intergeminal correction to the antisymmetrized product of strongly orthogonal geminals derived from the extended random phase approximation},
  author={Pernal, Katarzyna},
  journal={J. Chem. Theory Comput.},
  volume={10},
  number={10},
  pages={4332--4341},
  year={2014},
  publisher={ACS Publications}
}

@article{Vanaggelen2013,
title = {Extended random phase approximation method for atomic excitation energies from correlated and variationally optimized second-order density matrices},
journal = {Comput. Theor. Chem},
volume = {1003},
pages = {50-54},
year = {2013},
issn = {2210-271X},
doi = {https://doi.org/10.1016/j.comptc.2012.09.036},
url = {https://www.sciencedirect.com/science/article/pii/S2210271X12005440},
author = {Helen {van Aggelen} and Brecht Verstichel and Guillaume Acke and Matthias Degroote and Patrick Bultinck and Paul W. Ayers and Dimitri {Van Neck}},
keywords = {Random phase approximation, Extended RPA, Density matrix, Excitation spectra, Excitation energies, Equations of motion},
}

@inproceedings{cupy,
  author       = "Okuta, Ryosuke and Unno, Yuya and Nishino, Daisuke and Hido, Shohei and Loomis, Crissman",
  title        = "CuPy: A NumPy-Compatible Library for NVIDIA GPU Calculations",
  booktitle    = "Proceedings of Workshop on Machine Learning Systems (LearningSys) in The Thirty-first Annual Conference on Neural Information Processing Systems (NIPS)",
  year         = "2017",
  @url          = {http://learningsys.org/nips17/assets/papers/paper\_16.pdf}
}
@article{psi4,
  title={PSI4 1.4: Open-source software for high-throughput quantum chemistry},
  author={Smith, Daniel GA and Burns, Lori A and Simmonett, Andrew C and Parrish, Robert M and Schieber, Matthew C and Galvelis, Raimondas and Kraus, Peter and Kruse, Holger and Di Remigio, Roberto and Alenaizan, Asem and others},
  journal={J. Chem. Phys.},
  volume={152},
  number={18},
  pages={184108},
  year={2020},
  publisher={AIP Publishing LLC}
}
@article{asthana2022equation,
  title={Equation-of-motion variational quantum eigensolver method for computing molecular excitation energies, ionization potentials, and electron affinities},
  author={Asthana, Ayush and Kumar, Ashutosh and Abraham, Vibin and Grimsley, Harper and Zhang, Yu and Cincio, Lukasz and Tretiak, Sergei and Dub, Pavel A and Economou, Sophia E and Barnes, Edwin and others},
  journal={arXiv preprint arXiv:2206.10502},
  year={2022}
}
%%============================================================================%%
%% while using chicago reference style, both abbreviated and expanded form of %%
%% author name format is acceptable. Refer below example for expanded form    %%
%%============================================================================%%

%%  author		= "{Cameron, Deborah}", - single author
%%  author		= "{Saito, Yukio} and {Hyuga, Hiroyuki}", - double author 

%%======================================%%
%% Example for author names with suffix %%
%%======================================%%

%%  author		= "{Price, R. A. Jr} and {Curry, N. {III}} and McCann, K. E. and 
%%					Fielding, J. L. and {Abercrombie, E. Jr}",
