# Supplementary material for: Accurate non-covalent interaction energies on noisy intermediate-scale quantum computers via second-order symmetry-adapted perturbation theory
Source: Chem Sci. 2023 Feb 23;14(13):3587–99. doi: 10.1039/d2sc05896k (PMC10055839; doi:10.1039/d2sc05896k)
Supplement: SC-014-D2SC05896K-s003 [file SC-014-D2SC05896K-s003.zip]

Archive with 18 entries (16 files):
- XYZ/
- XYZ/H2O_HNO.xyz
- XYZ/Mn_H2O.xyz
- XYZ/p_benzene_dimer.xyz
- XYZ/Mn_HF.xyz
- XYZ/MnNH3_fixed.xyz
- XYZ/MnCH4.xyz
- XYZ/H2O_H2O_streched.xyz
- XYZ/HF_HNO.xyz
- XYZ/MnCH4_fixed.xyz
- XYZ/Mn_H2O_noH.xyz
- XYZ/MnHF_fixed.xyz
- XYZ/MnNH3.xyz
- SI_data_MnNO_HF/
- SI_data_MnNO_HF/run_cas.py
- SI_data_MnNO_HF/hamiltonian.npz
- SI_data_MnNO_HF/MnNO_CN2_NH3_HF_mA.xyz
- SI_data_MnNO_HF/MnNO_CN2_NH3_HF_c0_s0_cas_6_6_coeff.npy
