# Supplementary material for: Accurate non-covalent interaction energies on noisy intermediate-scale quantum computers via second-order symmetry-adapted perturbation theory
Source: Chem Sci. 2023 Feb 23;14(13):3587–99. doi: 10.1039/d2sc05896k (PMC10055839; doi:10.1039/d2sc05896k)
Supplement: SC-014-D2SC05896K-s003 [file SC-014-D2SC05896K-s003.zip › XYZ/H2O_HNO.xyz]

6

H       -2.7903738960    0.5417844920   -0.7378310637
O       -4.5573677991    1.1192743995   -0.9342260327
N       -3.7882153847    0.2094187142   -0.6230022168
H       -6.5365701393    0.6246258502   -1.0673881872
O       -7.4816361500    0.4042816493   -1.1332349365
H       -7.9305279318    0.6689234671   -0.3175034756
