# Supplementary material for: Accurate non-covalent interaction energies on noisy intermediate-scale quantum computers via second-order symmetry-adapted perturbation theory
Source: Chem Sci. 2023 Feb 23;14(13):3587–99. doi: 10.1039/d2sc05896k (PMC10055839; doi:10.1039/d2sc05896k)
Supplement: SC-014-D2SC05896K-s003 [file SC-014-D2SC05896K-s003.zip › XYZ/Mn_H2O.xyz]

22

Mn      -1.9184011880    0.0664973460   -0.4007580940
N       -1.8698561580    0.4364291350    1.5209680040
N       -2.1036785990   -1.9638069620   -0.0078908030
N       -1.4401454930   -0.3627886440   -2.2479762820
N       -1.5054342750    2.0655861830   -0.7891212050
N        0.1898854570   -0.1843429280   -0.1073691200
H       -2.2088144900   -2.4262839100   -0.9076915710
H       -2.9286272240   -2.1008457180    0.5691242330
H       -1.0368270340    2.4790602400    0.0124684860
H       -2.3818799780    2.5557557610   -0.9436386150
H        0.5114040390   -0.9708692510   -0.6639305580
H        0.3245266800   -0.3227521430    0.8912751900
H       -1.2994065060   -2.3354847830    0.4880850420
H        0.6937579780    0.6446038780   -0.4074188010
H       -0.9453872500    2.1160499570   -1.6362844120
C       -1.7091132690    0.6467830990    2.6795337250
C       -1.0355398490   -0.6321697010   -3.3325061810
O       -4.6635480270    0.3917070750   -0.7981710210
N       -3.4899647660    0.2520717790   -0.6220947720
H       -6.6251269572    0.4068295404   -1.4899418397
O       -7.5598262417    0.5944658730   -1.2981276373
H       -7.6146979138    0.9485060864   -0.3968617533
