# Supplementary material for: Accurate non-covalent interaction energies on noisy intermediate-scale quantum computers via second-order symmetry-adapted perturbation theory
Source: Chem Sci. 2023 Feb 23;14(13):3587–99. doi: 10.1039/d2sc05896k (PMC10055839; doi:10.1039/d2sc05896k)
Supplement: SC-014-D2SC05896K-s003 [file SC-014-D2SC05896K-s003.zip › XYZ/p_benzene_dimer.xyz]

20

C -0.7396 -1.1953 0.0000
C 0.7396 -1.1953 0.0000
C 1.3620 0.0000 0.0000
C 0.7396 1.1953 0.0000
C -0.7396 1.1953 0.0000
C -1.3620 0.0000 0.0000
H 1.1999 -2.1824 0.0000
H -1.1999 2.1824 0.0000
H 1.1999 2.1824 0.0000
H -1.1999 -2.1824 0.0000
C -0.7396 -1.1953 3.5000  
C 0.7396 -1.1953  3.5000
C 1.3620 0.0000   3.5000
C 0.7396 1.1953   3.5000
C -0.7396 1.1953  3.5000
C -1.3620 0.0000  3.5000
H 1.1999 -2.1824  3.5000
H -1.1999 2.1824  3.5000
H 1.1999 2.1824   3.5000
H -1.1999 -2.1824 3.5000
