# Supplementary material for: Accurate non-covalent interaction energies on noisy intermediate-scale quantum computers via second-order symmetry-adapted perturbation theory
Source: Chem Sci. 2023 Feb 23;14(13):3587–99. doi: 10.1039/d2sc05896k (PMC10055839; doi:10.1039/d2sc05896k)
Supplement: SC-014-D2SC05896K-s003 [file SC-014-D2SC05896K-s003.zip › XYZ/H2O_H2O_streched.xyz]

6
symmetry c1
O       -1.551007000     -0.114520000      0.000000000
H       -1.934259000      0.762503000      0.000000000
H       -0.599677000      0.040712000      0.000000000
O        1.350625000      0.111469000      0.000000000
H        1.776955534     -0.515814976     -0.980669341
H        1.776955534     -0.515814976      0.980669341
