# Supplementary material for: Accurate non-covalent interaction energies on noisy intermediate-scale quantum computers via second-order symmetry-adapted perturbation theory
Source: Chem Sci. 2023 Feb 23;14(13):3587–99. doi: 10.1039/d2sc05896k (PMC10055839; doi:10.1039/d2sc05896k)
Supplement: SC-014-D2SC05896K-s003 [file SC-014-D2SC05896K-s003.zip › XYZ/HF_HNO.xyz]

5

H       -2.8130804419    0.5780989545   -0.6696387557
O       -4.5757114883    1.0685610545   -1.0364960227
N       -3.7983400737    0.2004495332   -0.6359484521
H       -6.3537384346    0.6574936804   -1.0736881111
F       -7.2844496933    0.4637564231   -1.1007047813
