# Supplementary material for: Accurate non-covalent interaction energies on noisy intermediate-scale quantum computers via second-order symmetry-adapted perturbation theory
Source: Chem Sci. 2023 Feb 23;14(13):3587–99. doi: 10.1039/d2sc05896k (PMC10055839; doi:10.1039/d2sc05896k)
Supplement: SC-014-D2SC05896K-s003 [file SC-014-D2SC05896K-s003.zip › XYZ/MnCH4_fixed.xyz]

24
symmetry c1
Mn      -1.918401188      0.066497346     -0.400758094
N       -1.869856158      0.436429135      1.520968004
N       -2.103678599     -1.963806962     -0.007890803
N       -1.440145493     -0.362788644     -2.247976282
N       -1.505434275      2.065586183     -0.789121205
N        0.189885457     -0.184342928     -0.107369120
H       -2.208814490     -2.426283910     -0.907691571
H       -2.928627224     -2.100845718      0.569124233
H       -1.036827034      2.479060240      0.012468486
H       -2.381879978      2.555755761     -0.943638615
H        0.511404039     -0.970869251     -0.663930558
H        0.324526680     -0.322752143      0.891275190
H       -1.299406506     -2.335484783      0.488085042
H        0.693757978      0.644603878     -0.407418801
H       -0.945387250      2.116049957     -1.636284412
C       -1.709113269      0.646783099      2.679533725
C       -1.035539849     -0.632169701     -3.332506181
O       -4.663548027      0.391707075     -0.798171021
N       -3.489964766      0.252071779     -0.622094772
H       -6.670481097      0.431409884     -1.343187845
C       -7.728176384      0.687185103     -1.248428056
H       -7.861470836      1.345750734     -0.383831037
H       -8.065772495      1.200039595     -2.150325137
H       -8.314487557     -0.222739109     -1.102737800
