# Supplementary material for: Accurate non-covalent interaction energies on noisy intermediate-scale quantum computers via second-order symmetry-adapted perturbation theory
Source: Chem Sci. 2023 Feb 23;14(13):3587–99. doi: 10.1039/d2sc05896k (PMC10055839; doi:10.1039/d2sc05896k)
Supplement: SC-014-D2SC05896K-s003 [file SC-014-D2SC05896K-s003.zip › XYZ/Mn_H2O_noH.xyz]

13

Mn      -1.9184011880    0.0664973460   -0.4007580940
N       -1.8698561580    0.4364291350    1.5209680040
N       -2.1036785990   -1.9638069620   -0.0078908030
N       -1.4401454930   -0.3627886440   -2.2479762820
N       -1.5054342750    2.0655861830   -0.7891212050
N        0.1898854570   -0.1843429280   -0.1073691200
C       -1.7091132690    0.6467830990    2.6795337250
C       -1.0355398490   -0.6321697010   -3.3325061810
O       -4.6635480270    0.3917070750   -0.7981710210
N       -3.4899647660    0.2520717790   -0.6220947720
H       -6.6251269572    0.4068295404   -1.4899418397
O       -7.5598262417    0.5944658730   -1.2981276373
H       -7.6146979138    0.9485060864   -0.3968617533
